# Supplementary material for: Optimal endobronchial tool sizes for targeting lung lesions based on 3D modeling
Source: PLoS One. 2017 Dec 19;12(12):e0189963. doi: 10.1371/journal.pone.0189963 (PMC5736231; doi:10.1371/journal.pone.0189963)
Supplement: S2 File — (XLSX) [file pone.0189963.s002.xlsx]

## Sheet: CT Measurements
Patient #	Lesion #	Lesion Diameter - x (mm)	Lesion Diameter - y (mm)	Lesion Diameter - z (mm)	Average Lesion Diameter (mm)	Lesion Touching Airway? (0=no; 1=yes)	Airway Diameter if Lesion Touching (mm)	Distance to 1mm Airway (mm)	Distance to 2mm Airway (mm)	Distance to 4mm Airway (mm)	Distance to 6mm Airway (mm)
1	1	10	11	11	10.6667	0	NaN	16	40	86	95
2	1	18	20	22	20	1	2	0	0	24	58
2	2	18	16	18	17.3333	1	2	0	0	34	39
3	1	21	22	22	21.6667	1	1	0	21	53	61
4	1	30	26	22	26	1	1	0	4	26	36
5	1	17	17	21	18.3333	0	NaN	22	25	33	58
5	2	17	16	30	21	1	3	0	0	21	48
5	3	12	11	11	11.3333	0	NaN	23	34	61	63
5	4	12	11	11	11.3333	1	1	0	3	30	48
5	5	10	10	9	9.66667	0	NaN	37	46	68	82
5	6	18	16	17	17	0	NaN	7	10	19	30
5	7	13	10	10	11	0	NaN	11	19	40	63
5	8	13	13	14	13.3333	1	5	0	0	0	19
5	9	12	10	11	11	0	NaN	6	10	16	50
5	10	13	14	12	13	0	NaN	10	11	18	54
6	1	13	14	13	13.3333	1	1	0	29	50	60
6	2	16	16	13	15	1	1	0	27	41	49
7	1	24	21	17	20.6667	0	NaN	16	39	49	59
8	1	15	14	6	11.6667	1	2	0	0	19	42
8	2	12	11	13	12	1	2	0	0	18	33
8	3	29	41	39	36.3333	1	2	0	0	24	43
